# Supplementary material for: Mercury and Prenatal Growth: A Systematic Review
Source: Int J Environ Res Public Health. 2021 Jul 3;18(13):7140. doi: 10.3390/ijerph18137140 (PMC8297189; doi:10.3390/ijerph18137140)
Supplement: Supplementary file 1 [file ijerph-18-07140-s001.zip]

Archive with 1 entries (1 files):
- ijerph-1264975-supplementary.pdf
